# Supplementary material for: Parents’ Perceptions of the Neighbourhood Built Environment Are Associated with the Social and Emotional Development of Young Children
Source: Int J Environ Res Public Health. 2022 May 26;19(11):6476. doi: 10.3390/ijerph19116476 (PMC9180167; doi:10.3390/ijerph19116476)
Supplement: Supplementary file 1 [file ijerph-19-06476-s001.zip]

Archive with 1 entries (1 files):
- ijerph-1681917-supplementary.pdf
